# Supplementary material for: Plasma Gelsolin Confers Chemoresistance in Ovarian Cancer by Resetting the Relative Abundance and Function of Macrophage Subtypes
Source: Cancers (Basel). 2022 Feb 18;14(4):1039. doi: 10.3390/cancers14041039 (PMC8870487; doi:10.3390/cancers14041039)
Supplement: Supplementary file 1 [file cancers-14-01039-s001.zip]

Archive with 1 entries (1 files):
- cancers-1523799-supplementary.pdf
